# Supplementary material for: Phylogenomic Analysis of micro-RNA Involved in Juvenile to Flowering-Stage Transition in Photophilic Rice and Its Sister Species
Source: Cells. 2023 May 12;12(10):1370. doi: 10.3390/cells12101370 (PMC10216681; doi:10.3390/cells12101370)
Supplement: Supplementary file 1 [file cells-12-01370-s001.zip]

Archive with 2 entries (2 files):
- Dash Suplementary file 2 microsynteny gene list.xlsx
- supplementary File.pdf
