# Supplementary material for: Phylogenomic Analysis of micro-RNA Involved in Juvenile to Flowering-Stage Transition in Photophilic Rice and Its Sister Species
Source: Cells. 2023 May 12;12(10):1370. doi: 10.3390/cells12101370 (PMC10216681; doi:10.3390/cells12101370)
Supplement: Supplementary file 1 [file cells-12-01370-s001.zip › Dash Suplementary file 2 microsynteny gene list.xlsx]

## Sheet: MIR172A
	Oryza sativa				O. barthii				O. rufipogon				O.glaberima				O.glumaepetula				O.brachyantha				O.punctata				S.bicolor				Z.mays				A.thaliana
	349Gene	diacylglycerol lipase-beta	1290		458Gene	---NA---	1662		701Gene	putative receptor-like protein kinase At4g00960 isoform X1	282		548Gene	putative brown planthopper-induced resistance protein 1	639		634Gene	retrotransposon protein, putative, unclassified	810		1Gene	protein DMR6-LIKE OXYGENASE 1	831		75Gene	protein DMR6-LIKE OXYGENASE 2	441		219Gene	RNA polymerase sigma factor sigC	1590		145Gene	hypothetical protein Zm00014a_021108	417		1Gene	S-protein homolog 21	330
	350Gene	hypothetical protein OsI_32478	993		459Gene	putative brown planthopper-induced resistance protein 1	639		702Gene	retrotransposon protein, putative, unclassified	372		549Gene	protein LUTEIN DEFICIENT 5, chloroplastic	1752		635Gene	retrotransposon protein, putative, unclassified	522		2Gene	histone H2B.2	537		76Gene	histone H2B.2	525		220Gene		4119		146Gene		5550		2Gene	RING-H2 finger protein ATL57	714
	351Gene	ethylene-responsive transcription factor ERF096	663		460Gene	protein LUTEIN DEFICIENT 5, chloroplastic	1752		703Gene		3519		550Gene	---NA---	303		636Gene	putative polyprotein	1767		3Gene	ACT domain-containing protein ACR10	1401		77Gene	ACT domain-containing protein ACR10	1737		221Gene	---NA---	216		147Gene		4866		3Gene	Ring/U-Box superfamily protein	2520
	352Gene	putative receptor-like protein kinase At4g00960 isoform X1	237		461Gene	---NA---	303		704Gene	retrotransposon protein, putative, unclassified	2505		551Gene		3954		637Gene	retrotransposon protein, putative, unclassified	885		4Gene	protein UPSTREAM OF FLC	1374		78Gene	protein UPSTREAM OF FLC-like isoform X2	1314		222Gene	transcription factor MYBS3-like	846		148Gene	putative growth-regulating factor 1	987		4Gene	---NA---	195
	353Gene	Nucleic acid binding	4728		462Gene		3945		705Gene	retrotransposon protein, putative, unclassified	600		552Gene	protein N-lysine methyltransferase METTL21A	1068		638Gene	ethylene-responsive transcription factor 1B	708		5Gene	probable pectinesterase 15	1155		79Gene	---NA---	456		223Gene	RGG repeats nuclear RNA binding protein A	1137		149Gene		5397		5Gene	cyclin-dependent kinases regulatory subunit 1	264
	354Gene		3429		463Gene	protein N-lysine methyltransferase METTL21A	1149		706Gene	ethylene-responsive transcription factor 1B	831		553Gene	pentatricopeptide repeat-containing protein At2g22410, mitochondrial-like	1950		639Gene	chitin elicitor receptor kinase 1-like	1068		6Gene	protein SRC2 homolog	252		80Gene	protein SRC2 homolog	864		224Gene	unnamed protein product	1146			MIR172A			6Gene	cyclin-dependent kinases regulatory subunit 1	252
	355Gene	ethylene-responsive transcription factor 1B	708		464Gene	pentatricopeptide repeat-containing protein At2g22410, mitochondrial-like	2310		707Gene	chitin elicitor receptor kinase 1-like	1068		554Gene	transposon protein, putative, Mutator sub-class	2403		640Gene	P-loop NTPase domain-containing protein LPA1 homolog	2265		7Gene	peptidyl-prolyl cis-trans isomerase CYP19-3	540		81Gene	peptidyl-prolyl cis-trans isomerase CYP19-3	531		225Gene	F-box protein CPR30-like	1296		150Gene	putative retrotransposon protein	2319		7Gene	Acyl-CoA N-acyltransferase with RING/FYVE/PHD-type zinc finger domain-containing protein	3174
	356Gene	chitin elicitor receptor kinase 1-like	1068		465Gene	XS domain containing protein-like	717		708Gene	P-loop NTPase domain-containing protein LPA1 homolog	2142		555Gene	putative pentatricopeptide repeat-containing protein	582		641Gene	ABC transporter F family member 1-like	1695		8Gene	diacylglycerol lipase-beta	1443		82Gene	diacylglycerol lipase-beta	1392		226Gene	protein Rf1, mitochondrial-like	879		151Gene	RNA-directed DNA polymerase	2829		8Gene	BEL1-like homeodomain protein 8	2007
	357Gene	P-loop NTPase domain-containing protein LPA1 homolog	2382		466Gene	uncharacterized protein LOC4331157	606		709Gene	hypothetical protein OsJ_30435	963		556Gene	retrotransposon protein, putative, unclassified	213			MIR172A			9Gene	ethylene-responsive transcription factor ERF096-like	396		83Gene	hypothetical protein	459		227Gene	phosphatidylinositol 4-kinase gamma 4-like	1836		152Gene	Cinful1 polyprotein	2337		9Gene	chaperonin 60 subunit alpha 1, chloroplastic	1761
		MIR172A			467Gene	heavy metal-associated isoprenylated plant protein 3-like	1146		710Gene	retrotransposon protein, putative, unclassified	648		557Gene	heavy metal-associated isoprenylated plant protein 3-like	1941		642Gene	ABC transporter F family member 1-like	1176		10Gene	---NA---	447		84Gene	ethylene-responsive transcription factor ERF096-like	993		228Gene	aspartyl protease family protein 2	1959		153Gene	Zeon1 gag protein	2577		10Gene	Eukaryotic aspartyl protease family protein	1191
	358Gene	ABC transporter F family member 1-like	1176		468Gene	---NA---	261			MIR172A			558Gene	Os02g0819000	153		643Gene	---NA---	96		11Gene	ethylene-responsive transcription factor 1B	717		85Gene	---NA---	69		229Gene	---NA---	885		154Gene	uncharacterized protein LOC118473452	615		11Gene	mediator of RNA polymerase II transcription subunit 20a	264
	359Gene	retrotransposon protein, putative, unclassified	351		469Gene	---NA---	108		711Gene	ABC transporter F family member 1	1980		559Gene	---NA---	231		644Gene	glucomannan 4-beta-mannosyltransferase 1-like	1686		12Gene	---NA---	144		86Gene	ethylene-responsive transcription factor 1B	702			MIR172A			155Gene	---NA---	342		12Gene	Eukaryotic aspartyl protease family protein	1197
	360Gene	retrotransposon protein, putative, unclassified	345			MIR172A			712Gene	transposon protein, putative, CACTA, En/Spm sub-class	546		560Gene	---NA---	183		645Gene	probable serine/threonine-protein kinase PBL23	1254		13Gene	chitin elicitor receptor kinase 1-like	1212		87Gene	chitin elicitor receptor kinase 1-like	1089		230Gene	---NA---	426		156Gene	uncharacterized protein LOC109943356	1551		13Gene	Eukaryotic aspartyl protease family protein	1188
	361Gene	---NA---	204		470Gene	---NA---	90		713Gene	---NA---	180			MIR172A			646Gene	---NA---	78		14Gene	P-loop NTPase domain-containing protein LPA1 homolog	2145		88Gene	P-loop NTPase domain-containing protein LPA1 homolog	2181		231Gene	---NA---	114		157Gene	Zeon1 gag protein	1458		14Gene	pentatricopeptide repeat-containing protein At2g28050	1389
	362Gene	porin-like protein	1197		471Gene	---NA---	132		714Gene	glucomannan 4-beta-mannosyltransferase 1-like	1686		561Gene	---NA---	90		647Gene	blue copper-binding protein -like	480			MIR172A				MIR172A			232Gene	---NA---	117		158Gene	Cinful1 polyprotein	1869			MIR172A
	363Gene	putative beta-1,4-mannan synthase	546		472Gene	---NA---	90		715Gene	probable serine/threonine-protein kinase PBL23	1260		562Gene	---NA---	132		648Gene	pollen-specific protein C13-like	498		15Gene	---NA---	108		89Gene	ABC transporter F family member 1	1938		233Gene	---NA---	255						15Gene	---NA---	111
	364Gene	glucomannan 4-beta-mannosyltransferase 1-like	1200		473Gene	probable protein S-acyltransferase 15	720		716Gene	---NA---	78		563Gene	---NA---	90		649Gene	dynamin-related protein 1E-like	1776		16Gene	ABC transporter F family member 1	1833		90Gene	glucomannan 4-beta-mannosyltransferase 1-like	1539		234Gene	probable receptor-like protein kinase At2g42960	1560						16Gene	SNF1-related protein kinase regulatory subunit beta-3	345
	365Gene	probable serine/threonine-protein kinase PBL23	1260		474Gene	thioredoxin-like 3-2, chloroplastic	402		717Gene	blue copper-binding protein -like	480		564Gene	probable protein S-acyltransferase 15	720		650Gene	pentatricopeptide repeat-containing protein At5g66520-like	1722		17Gene	glucomannan 4-beta-mannosyltransferase 1-like	1503		91Gene	probable serine/threonine-protein kinase PBL23	1251		235Gene	ATP-dependent RNA helicase DHX8	2064						17Gene	hypothetical protein AXX17_AT2G24030	300
	366Gene	---NA---	78		475Gene	---NA---	384		718Gene	pollen-specific protein C13-like	498		565Gene	thioredoxin-like 3-2, chloroplastic	552						18Gene	probable serine/threonine-protein kinase PBL23	1164		92Gene	---NA---	135		236Gene	probable receptor-like protein kinase At2g42960	528						18Gene	ABC transporter G family member 3	2193
	367Gene	chitin elicitor receptor kinase 1-like	480		476Gene	pumilio homolog 1-like	2889		719Gene	dynamin-related protein 1E-like	1773		566Gene	---NA---	384						19Gene	putative gamma-glutamylcyclotransferase At3g02910	537		93Gene	retrotransposon protein, putative, Ty1-copia subclass	1842		237Gene	pentatricopeptide repeat (PPR) superfamily protein	1929						19Gene	UDP-glycosyltransferase 86A2	1449
	368Gene	pollen-specific protein C13-like	510		477Gene	P-loop NTPase domain-containing protein LPA1	2058		720Gene	pentatricopeptide repeat-containing protein At5g66520	3081		567Gene	pumilio homolog 1-like	2628						20Gene	hypothetical protein	225		94Gene	pollen-specific protein C13-like	492		238Gene	leucine-rich repeat receptor-like protein kinase PXL1	1347						20Gene	---NA---	243
	369Gene	dynamin-related protein 1E-like	1776		478Gene	OTU domain-containing protein 5-A	1503		721Gene	ubiquitin family protein	642		568Gene	P-loop NTPase domain-containing protein LPA1	2058						21Gene	blue copper-binding protein -like	528		95Gene	dynamin-related protein 1E-like	1800										21Gene	auxin-responsive protein SAUR50-like	375
	370Gene	pentatricopeptide repeat-containing protein At5g66520-like	3054		479Gene	serine/threonine-protein kinase PCRK1-like	486		722Gene	putative gamma-glutamylcyclotransferase At3g02910	384		569Gene	OTU domain-containing protein 5-A	903						22Gene	pollen-specific protein C13-like	501		96Gene	22 Opu-miR172a 10 exon (s) 84751 - 99270 3831 bp, chain +	3831										22Gene	heavy metal-associated isoprenylated plant protein 1	738
	371Gene	ubiquitin family protein	642						723Gene	hypothetical protein	654		570Gene	serine/threonine-protein kinase PCRK1-like	807						23Gene	dynamin-related protein 1E-like	1944														23Gene	alpha-L-fucosidase 1	1521
																					24Gene	pentatricopeptide repeat-containing protein At5g66520-like	1860														24Gene	replication factor-A carboxy-terminal domain protein	501
																					25Gene	predicted protein	741														25Gene	probable glucuronoxylan glucuronosyltransferase IRX7	1347
																					26Gene	---NA---	501														26Gene	nodulin-like protein	1734
																					27Gene	protein SCAI-like	1383														27Gene	actin protein 2/3 complex subunit-like protein	1377

## Sheet: MIR172B
Oryza sativa				O. barthii				O. rufipogon				O.glaberima				O.glumaepetula				O.brachyantha				O.punctata				S.bicolor				Z.mays				A.thaliana
372Gene	predicted protein	945		480Gene	cytochrome b5	723		724Gene	---NA---	123		571Gene	cytochrome b5	408		651Gene	pumilio homolog 1-like	2688		1Gene	glycerol-3-phosphate dehydrogenase [NAD(+)]	636		97Gene	cytochrome b5	408		239Gene	glycerol-3-phosphate dehydrogenase [NAD(+)]	2568		159Gene		3549		28Gene	transcription factor bHLH101-like	783
373Gene	LUX	717		481Gene	---NA---	123		725Gene	glycerol-3-phosphate dehydrogenase [NAD(+)]	3165		572Gene	---NA---	123		652Gene	probable E3 ubiquitin-protein ligase RHC2A	1005		2Gene	---NA---	273		98Gene	---NA---	270		240Gene	LUX	855		160Gene	putative voltage-gated potassium channel subunit beta	660		29Gene	---NA---	240
374Gene	putative transposase	933		482Gene	pentatricopeptide repeat-containing protein At1g11290, chloroplastic-like	3597		726Gene	LUX	717		573Gene	pentatricopeptide repeat-containing protein At1g11290, chloroplastic-like	3597		653Gene	hypothetical protein	717		3Gene	pentatricopeptide repeat-containing protein At1g11290, chloroplastic-like	1710		99Gene	glycerol-3-phosphate dehydrogenase [NAD(+)]	1002		241Gene	---NA---	402		161Gene	Retrovirus-related Pol polyprotein LINE-1	1674		30Gene	UDP-uronic acid transporter 1	930
375Gene	zinc transporter 1	402		483Gene	---NA---	396		727Gene	pumilio homolog 1-like	2685		574Gene	LUX	717		654Gene	zinc transporter 1	1062		4Gene	predicted protein	786		100Gene	pentatricopeptide repeat-containing protein At1g11290, chloroplastic-like	1632		242Gene	vegetative cell wall protein gp1-like	1032		162Gene	probable voltage-gated potassium channel subunit beta	534		31Gene	probable calcium-binding protein CML50	1065
376Gene	pumilio homolog 1-like	2715		484Gene	LUX	717		728Gene	probable E3 ubiquitin-protein ligase RHC2A	1008		575Gene	pumilio homolog 1-like	2688		655Gene	retrotransposon protein, putative, LINE subclass	342		5Gene	transcription factor PCL1	399		101Gene	predicted protein	1020		243Gene	hypothetical protein BDA96_03G063600	312		163Gene	3-ketoacyl-CoA thiolase 2, peroxisomal-like	1386		32Gene	alpha carbonic anhydrase 3	834
377Gene	probable E3 ubiquitin-protein ligase RHC2A	999		485Gene	pumilio homolog 1-like	2574		729Gene	---NA---	180		576Gene	probable E3 ubiquitin-protein ligase RHC2A	1005		656Gene	cell wall protein-like	483		6Gene	potassium transporter 22	468		102Gene	LUX	690		244Gene	zinc transporter 1	1071		164Gene	protein LUTEIN DEFICIENT 5, chloroplastic	3519		33Gene	protein PHYTOCHROME KINASE SUBSTRATE 4	1221
378Gene	hypothetical protein	672		486Gene	probable E3 ubiquitin-protein ligase RHC2A	1005		730Gene	zinc transporter 1	1101		577Gene	hypothetical protein OsI_15539	531		657Gene	retrotransposon protein, putative, Ty3-gypsy subclass	2484		7Gene	scarecrow-like protein 3	801		103Gene	pumilio homolog 1-like	2664		245Gene	---NA---	192		165Gene	pentatricopeptide repeat-containing protein At2g22410, mitochondrial-like	1731		34Gene	metacaspase 9	978
379Gene	zinc transporter 1	1059		487Gene	hypothetical protein	714		731Gene	retrotransposon protein, putative, LINE subclass	168		578Gene	zinc transporter 1	1059		658Gene	---NA---	366		8Gene	uncharacterized protein LOC107303957	1707		104Gene	---NA---	597		246Gene	uncharacterized protein LOC110434147	318		166Gene	Pentatricopeptide repeat-containing protein mitochondrial	606		35Gene	synaptotagmin-3 isoform X1	2088
380Gene	---NA---	210		488Gene	zinc transporter 1	1059		732Gene	---NA---	291		579Gene	---NA---	180		659Gene	uncharacterized protein LOC4326395	369		9Gene	F-box like protein	1260		105Gene	E3 ubiquitin-protein ligase RDUF1	447		247Gene	---NA---	408		167Gene	heavy metal-associated isoprenylated plant protein 3	543		36Gene	phenyl alanine ammonia-lyase 3	2085
381Gene	Phosphatidylinositol/phosphatidylcholine transfer protein SFH13	504		489Gene	---NA---	210		733Gene	uncharacterized protein LOC4326395	378		580Gene	---NA---	366		660Gene	---NA---	174			MIR172B			106Gene	E3 ubiquitin-protein ligase RDUF2-like	276		248Gene	hypothetical protein BDA96_06G028100	408		168Gene	---NA---	1413		37Gene		3810
382Gene	transposon protein, putative, Mutator sub-class	966		490Gene	retrotransposon protein, putative, LINE subclass	270			MIR172B			581Gene	uncharacterized protein LOC4326395	384			MIR172B			10Gene	E3 ubiquitin-protein ligase RDUF2	414		107Gene	zinc transporter 1	1068		249Gene	bcl-2-binding component 3-like	294			MIR172B			38Gene		4056
383Gene	retrotransposon protein, putative, Ty3-gypsy subclass	177		491Gene	---NA---	366		734Gene	---NA---	150			MIR172B			661Gene	---NA---	117		11Gene	probable sugar phosphate/phosphate translocator At3g11320	393		108Gene	---NA---	174			MIR172B			169Gene	Opie2 gag protein	3123		39Gene	Cysteine proteinases superfamily protein	1008
384Gene	---NA---	261		492Gene	uncharacterized protein LOC4326395	384		735Gene	retrotransposon protein, putative, unclassified	192		582Gene	---NA---	222		662Gene	---NA---	213		12Gene	---NA---	1035		109Gene	hypothetical protein OsI_05395	354		250Gene	---NA---	96		170Gene		5127		40Gene	thioredoxin-like 3-2, chloroplastic	561
385Gene	---NA---	279			MIR172B			736Gene	putative WRKY transcription factor 49	1221		583Gene	putative WRKY transcription factor 49	1233		663Gene	putative WRKY transcription factor 49	1221		13Gene	---NA---	264		110Gene	putative receptor-like protein kinase At1g80870	705		251Gene	---NA---	174		171Gene		3135		41Gene	probable protein S-acyltransferase 15	1230
386Gene	uncharacterized protein LOC4326395	375		493Gene	hypothetical protein DAI22_01g490400	249		737Gene	protein FIZZY-RELATED 3	2538		584Gene	protein FIZZY-RELATED 3	2262		664Gene	protein FIZZY-RELATED 3	2448		14Gene	hypothetical protein D1007_39720	339		111Gene	---NA---	219		252Gene	---NA---	150		172Gene	Putative nucleic acid binding protein	2118			MIR172B
	MIR172B			494Gene	---NA---	231		738Gene	carboxyl-terminal peptidase-like	1593		585Gene	carboxyl-terminal peptidase-like	1485		665Gene	---NA---	162		15Gene	---NA---	438			MIR172B			253Gene	putative WRKY transcription factor 49	1065		173Gene	putative transposase	3573		42Gene	RNA-binding (RRM/RBD/RNP motifs) family protein with retrovirus zinc finger-like domain-containing protein	933
387Gene	---NA---	411		495Gene	---NA---	159		739Gene	kinetochore protein SPC25 homolog	1257		586Gene	Os10g0491100, partial	828		666Gene	carboxyl-terminal peptidase-like	1272		16Gene	---NA---	243		112Gene	---NA---	150		254Gene	---NA---	180						43Gene		4347
388Gene	---NA---	159		496Gene	putative WRKY transcription factor 49	1227		740Gene	AP3-complex subunit beta-A	2727		587Gene	carboxyl-terminal peptidase-like	1503		667Gene	kinetochore protein SPC25 homolog	1080		17Gene	probable WRKY transcription factor 49	954		113Gene	---NA---	291		255Gene	---NA---	318						44Gene	Pectin lyase-like superfamily protein	315
389Gene	putative WRKY transcription factor 49	1239		497Gene	protein FIZZY-RELATED 3	2406						588Gene	carboxyl-terminal peptidase-like	207		668Gene	AP3-complex subunit beta-A	3150		18Gene	---NA---	1491		114Gene	putative WRKY transcription factor 49	1104		256Gene	putative gypsy-type retrotransposon RIRE2 protein	1002						45Gene	Pectin lyase-like superfamily protein	1371
390Gene	protein FIZZY-RELATED 3	2532		498Gene	carboxyl-terminal peptidase-like	1485														19Gene	suppressor of disruption of TFIIS	843		115Gene	protein FIZZY-RELATED 3	2388		257Gene		7521						46Gene	Shugoshin C terminus	1275
391Gene	---NA---	300		499Gene	Os10g0491100, partial	828														20Gene	kinetochore protein SPC25 homolog	1554		116Gene	---NA---	108		258Gene	fibrous sheath CABYR-binding protein-like	2862						47Gene	cytochrome P450 84A4-like	1539
392Gene	carboxyl-terminal peptidase-like	873		500Gene	carboxyl-terminal peptidase-like	1347														21Gene	putative adaptor-related protein complex AP-3, beta 2 subunit	2394		117Gene	kinetochore protein SPC25 homolog	492		259Gene	putative gag-pol precursor	2652						48Gene	zinc finger protein ZAT6	717
393Gene	hypothetical protein	273																		22Gene	probable dual-specificity RNA methyltransferase RlmN	1314		118Gene	---NA---	153										49Gene	hypothetical protein AXX17_AT5G03740	396
394Gene	transposon protein, putative, CACTA, En/Spm sub-class	3636																		23Gene	receptor-like cytoplasmic kinase 176	1263		119Gene	carboxyl-terminal peptidase-like	1209										50Gene	Plant self-incompatibility protein S1 family	393
																								120Gene	kinetochore protein SPC25 homolog	1050										51Gene	S-protein homolog 9	441
																				1Gene				121Gene	putative adaptor-related protein complex AP-3, beta 2 subunit	2706										52Gene	limit dextrinase	2898
																				2Gene																53Gene	unnamed protein product	243
																				3Gene																54Gene	S-adenosyl-L-methionine-dependent methyltransferases superfamily protein	1194
																				4Gene																55Gene	S-adenosyl-L-methionine-dependent methyltransferases superfamily protein	1182
																				5Gene
																				6Gene
																				7Gene
																				8Gene
																				9Gene
																				10Gene
																				11Gene
																				12Gene
																				13Gene
																				14Gene
																				15Gene
																				16Gene

## Sheet: MIR172C
Oryza sativa				O. barthii				O. rufipogon				O.glaberima				O.glumaepetula				O.brachyantha				O.punctata				S.bicolor				Z.mays				A.thaliana
395Gene	hypothetical protein OsI_25741	1170		501Gene	hypothetical protein OsI_14895	552		741Gene	---NA---	594		589Gene	Ulp1 protease-like protein	258		669Gene	hypothetical protein OsI_25741	1302		37Gene	putative polyprotein	906		122Gene	hypothetical protein DAI22_02g384300	342		260Gene	putative gag-pol precursor	1167		174Gene	Opie1 putative pol protein	1551		56Gene	glycerol-3-phosphate acyltransferase 5	1215
396Gene	phosphatidylinositol 4-phosphate 5-kinase 6-like	1092		502Gene	anthocyanin 5-aromatic acyltransferase-like	1707		742Gene	tRNA N(3)-methylcytidine methyltransferase METTL6-like isoform X1	378		590Gene	poly [ADP-ribose] polymerase 1	225		670Gene	F-actin-capping protein subunit alpha	675		38Gene	retrotransposon protein, putative, Ty3-gypsy subclass	672		123Gene	putative brown planthopper-induced resistance protein 1	639		261Gene	---NA---	3153		175Gene	serine/threonine-protein kinase BLUS1 isoform X2	2247		57Gene	plant intracellular Ras-group-related LRR protein 9	1578
397Gene	F-actin-capping protein subunit alpha	1023		503Gene	putative polyprotein	1335		743Gene	hypothetical protein OsI_25741	1170		591Gene	poly [ADP-ribose] polymerase 1	2394		671Gene	retrotransposon protein, putative, unclassified	861		39Gene	retrotransposon protein, putative, Ty3-gypsy subclass	1629		124Gene	protein LUTEIN DEFICIENT 5, chloroplastic	1440		262Gene	Pentatricopeptide repeat-containing protein mitochondrial	930		176Gene	Nucleic acid binding	4287		58Gene	UDP-glycosyltransferase 76B1	1344
398Gene	activator-like transposable element	1191		504Gene	transposon protein, putative, Mutator sub-class	1125		744Gene	phosphatidylinositol 4-phosphate 5-kinase 6-like	1092		592Gene	protein CDI-like	864		672Gene	Ribosomal protein L23/L15e family protein	594		40Gene	uncharacterized protein LOC102711808	324		125Gene	cyst nematode resistance protein-like protein	294		263Gene	heavy metal-associated isoprenylated plant protein 3	546		177Gene	60S ribosomal protein L7-3	1149		59Gene	putative pentatricopeptide repeat-containing protein At1g28020	759
399Gene	transposon protein, putative, unclassified	228		505Gene	tRNA N(3)-methylcytidine methyltransferase METTL6-like isoform X1	375		745Gene	F-actin-capping protein subunit alpha	1023		593Gene	kinesin heavy chain-like	1779		673Gene	hypothetical protein OsI_25745	312		41Gene	phenolic glucoside malonyltransferase 1-like	234		126Gene	5 Opu-miR172c 4 exon (s) 15124 - 21251 3900 bp, chain -	3900		264Gene	---NA---	531		178Gene	Nucleic acid binding	4482		60Gene	putative pentatricopeptide repeat-containing protein At1g28020	285
400Gene	Nucleic acid binding	4617		506Gene	hypothetical protein OsI_25741	1302		746Gene	activator-like transposable element	1437		594Gene	F-actin-capping protein subunit alpha	1434		674Gene	adenyl cyclase-like protein	987		42Gene	tRNA N(3)-methylcytidine methyltransferase METTL6-like isoform X1	438		127Gene	---NA---	174		265Gene	heavy metal-associated isoprenylated plant protein 3-like	1527		179Gene		5982		61Gene	Cysteine/Histidine-rich C1 domain family protein	1896
401Gene	retrotransposon protein, putative, Ty3-gypsy sub-class	825		507Gene	F-actin-capping protein subunit alpha	1257		747Gene	retrotransposon protein, putative, Ty1-copia subclass	3807		595Gene	RNA binding protein	594		675Gene	retrotransposon protein, putative, Ty1-copia subclass	696		43Gene	transposon protein, putative, Mutator sub-class	261		128Gene	---NA---	231		266Gene	hypothetical protein SORBI_3004G346600	417		180Gene	unnamed protein product, partial	1707		62Gene	putative pentatricopeptide repeat-containing protein At1g28020	1608
402Gene	hypothetical protein	270		508Gene	Ribosomal protein L23/L15e family protein	594		748Gene	Ribosomal protein L23/L15e family protein	594		596Gene	hypothetical protein OsI_25745	312		676Gene	hypothetical protein DAI22_10g020500	336		44Gene	F-actin-capping protein subunit alpha	879		129Gene	protein N-lysine methyltransferase METTL21A isoform X2	813		267Gene	---NA---	663			MIR172C			63Gene	Cysteine/Histidine-rich C1 domain family protein	2301
403Gene	Ribosomal protein L23/L15e family protein	627		509Gene	hypothetical protein OsI_25745	312		749Gene	hypothetical protein OsI_25745	309		597Gene	adenyl cyclase-like protein	1242			MIR172C			45Gene	---NA---	279		130Gene	pentatricopeptide repeat-containing protein At2g22410, mitochondrial-like	2172		268Gene	hypothetical protein SORBI_3004G346750	1905		181Gene	Nucleic acid binding	4656		64Gene	Cysteine/Histidine-rich C1 domain family protein	2133
404Gene	hypothetical protein OsI_25745	309		510Gene	adenyl cyclase-like protein	996		750Gene	adenyl cyclase-like protein	1218		598Gene	retrotransposon protein, putative, Ty1-copia subclass	696		677Gene	---NA---	231		46Gene	Ribosomal protein L23/L15e family protein	1107		131Gene	heavy metal-associated isoprenylated plant protein 3-like	636		269Gene	transposon protein, putative, Mutator sub-class	1995		182Gene	Nucleic acid binding	4992		65Gene	Cysteine/Histidine-rich C1 domain family protein	2682
405Gene	adenyl cyclase-like protein	1218		511Gene	retrotransposon protein, putative, Ty1-copia subclass	783		751Gene	retrotransposon protein, putative, Ty1-copia subclass	348		599Gene	hypothetical protein DAI22_10g020500	318		678Gene	G-type lectin S-receptor-like serine/threonine-protein kinase At1g34300	1488			MIR172D			132Gene	heavy metal-associated isoprenylated plant protein 3-like	1779		270Gene	transposase related protein	1200		183Gene	putative gag-pol polyprotein	729		66Gene	eukaryotic translation initiation factor 3 subunit G	1005
406Gene	retrotransposon protein, putative, Ty1-copia subclass	282		512Gene	hypothetical protein DAI22_10g020500	513		752Gene	retrotransposon protein, putative, Ty1-copia subclass	282			MIR172C			679Gene		6645		47Gene	---NA---	768		133Gene	---NA---	162			MIR172C			184Gene	putative TNP2-like transposon protein	411		67Gene	hypothetical protein AT3G11405	465
	MIR172C				MIR172C				MIR172C			600Gene	---NA---	231		680Gene	hypothetical protein DAI22_07g114300	807		48Gene	---NA---	477			MIR172C			271Gene	hypothetical protein SORBI_3004G347000	189		185Gene	Nucleic acid binding	3858		68Gene	protein phosphatase 2C 37	1200
407Gene	---NA---	231		513Gene	---NA---	231		753Gene	---NA---	231		601Gene	G-type lectin S-receptor-like serine/threonine-protein kinase At1g34300	1440		681Gene	Fatty acyl-CoA reductase 1	1452		49Gene	---NA---	294		134Gene	---NA---	126		272Gene	---NA---	360						69Gene	beta-1,3-N-acetylglucosaminyltransferase lunatic protein, putative (DUF604)	1518
408Gene	hypothetical protein DAI22_07g114150	327		514Gene	G-type lectin S-receptor-like serine/threonine-protein kinase At1g34300	1242		754Gene	G-type lectin S-receptor-like serine/threonine-protein kinase At1g34300	1095		602Gene		6189						50Gene	---NA---	531		135Gene	probable protein S-acyltransferase 15	720		273Gene	probable protein S-acyltransferase 15	336						70Gene	glycerol-3-phosphate acyltransferase 5	1509
409Gene	G-type lectin S-receptor-like serine/threonine-protein kinase At1g34300	1095		515Gene	transposon protein, putative, CACTA, En/Spm sub-class	2628		755Gene	hydroxyproline-rich glycoprotein-like	2529		603Gene	hypothetical protein	216						51Gene	retrotransposon protein, putative, Ty1-copia subclass	2472		136Gene	thioredoxin-like 3-2, chloroplastic	315		274Gene	Metallo-hydrolase/oxidoreductase superfamily protein	1389						71Gene	---NA---	114
410Gene		5598		516Gene	retrotransposon protein, putative, Ty3-gypsy subclass	534		756Gene	hypothetical protein OsJ_23964	354		604Gene	hypothetical protein DAI22_07g114300	807						52Gene	---NA---	330		137Gene	thioredoxin-like 3-2, chloroplastic	150		275Gene	RNA binding	3960							MIR172C
411Gene	hypothetical protein DAI22_07g114300	681		517Gene	hypothetical protein DAI22_07g114300	807		757Gene	transposon protein, putative, CACTA, En/Spm sub-class	3003		605Gene	Fatty acyl-CoA reductase 1	1200						53Gene	probable xyloglucan endotransglucosylase/hydrolase protein 29	315		138Gene	pumilio homolog 1-like	2892		276Gene	P-loop NTPase domain-containing protein LPA1 homolog 1	2274						72Gene	myb domain protein 65	1686
412Gene	fatty acyl-CoA reductase 1	3366		518Gene	Fatty acyl-CoA reductase 1	1254		758Gene	transposon protein, putative, CACTA, En/Spm sub-class	1290		606Gene	serine/threonine protein phosphatase 2A 57 kDa regulatory subunit B' alpha isoform-like	846						54Gene	---NA---	171		139Gene	P-loop NTPase domain-containing protein LPA1	2049		277Gene	---NA---	477						73Gene	dnaJ homolog subfamily C member 2-like	1944
413Gene	---NA---	288		519Gene	transposon protein, putative, unclassified	1704		759Gene	retrotransposon protein, putative, Ty1-copia subclass	1356		607Gene	---NA---	282						55Gene	---NA---	474		140Gene	OTU domain-containing protein 5-A	1089										74Gene	putative pentatricopeptide repeat-containing protein At3g11460, mitochondrial	1872
414Gene	retrotransposon protein, putative, Ty3-gypsy subclass	426		520Gene	---NA---	282		760Gene	Putative gag-pol polyprotein	387		608Gene	retrotransposon protein, putative, Ty3-gypsy subclass	1434						56Gene	brassinosteroid-responsive RING protein 1-like	414		141Gene	---NA---	312										75Gene	4'-phosphopantetheinyl transferase superfamily	888
415Gene	retrotransposon protein, putative, Ty3-gypsy subclass	747		521Gene	retrotransposon protein, putative, Ty3-gypsy subclass	1512		761Gene	---NA---	345		609Gene	fatty acyl-CoA reductase 1	426						57Gene	---NA---	588		142Gene	---NA---	255										76Gene	salicylate/benzoate carboxyl methyltransferase	1140
				522Gene	fatty acyl-CoA reductase 1	426		762Gene	hypothetical protein	288		610Gene	fatty acid desaturase DES2	1143										143Gene	serine/threonine-protein kinase PCRK1-like	1467										77Gene	rho GTPase-activating protein 4	1308
				523Gene	fatty acid desaturase DES2	1197		763Gene	---NA---	282																										78Gene	probable small nuclear ribonucleoprotein G	240
				524Gene	hypothetical protein	666		764Gene	fatty acid desaturase DES2	1173																										79Gene	CYCLIN B1;3	1701
				525Gene	hypothetical protein	234		765Gene	hypothetical protein	1071																										80Gene	vacuolar protein sorting-associated protein 55 homolog isoform X1	534
								766Gene	Transposable element protein, putative	678																										81Gene	probable UDP-N-acetylglucosamine--peptide N-acetylglucosaminyltransferase SPINDLY	3072
								767Gene	---NA---	243																										82Gene	casparian strip membrane protein 2	615
								768Gene	fatty acid desaturase DES2	264																										83Gene	LETM1-like protein	2652
																																				84Gene	protein trichome birefringence-like 8	1113

## Sheet: MIR172D
Oryza sativa (1)				Oryza sativa (2)				O.barthii				O. rufipogon				O.glaberima				O.glumaepetula				O.brachyantha				O.punctata				S.bicolor				Z.mays a				A.thaliana
416Gene	3-ketoacyl-CoA thiolase 2, peroxisomal-like	633		439Gene	Pib variant protein	1842		526Gene	putative telomere binding protein-1; TBP1	1662		769Gene	putative brown planthopper-induced resistance protein 1	639		611Gene	putative brown planthopper-induced resistance protein 1	639		682Gene	protein LUTEIN DEFICIENT 5, chloroplastic-like	1029		58Gene	---NA---	270		144Gene	hypothetical protein DAI22_02g384300	342		278Gene	retrotransposon protein, putative, Ty3-gypsy subclass	1440		186Gene	hypothetical_protein	381		85Gene	methionine--tRNA ligase, chloroplastic/mitochondrial	768
417Gene	putative telomere binding protein-1; TBP1	2310		440Gene	DNA ligase-like	273		527Gene	putative brown planthopper-induced resistance protein 1	639		770Gene	protein LUTEIN DEFICIENT 5, chloroplastic	1800		612Gene	protein LUTEIN DEFICIENT 5, chloroplastic	1752		683Gene	ribosomal protein L10 containing protein	1170		59Gene	3-ketoacyl-CoA thiolase 2, peroxisomal-like	1338		145Gene	putative brown planthopper-induced resistance protein 1	639		279Gene	hypothetical protein PAHAL_9G308100	1623		187Gene	putative retrotransposon protein	2730		86Gene	unnamed protein product	225
418Gene	putative brown planthopper-induced resistance protein 1	639		441Gene	retrotransposon protein, putative, unclassified	273		528Gene	protein LUTEIN DEFICIENT 5, chloroplastic	1752		771Gene	ribosomal protein L10 containing protein	1287		613Gene	---NA---	303		684Gene	Pib variant protein	2238		60Gene	telomere-binding protein 1-like isoform X1	2334		146Gene	protein LUTEIN DEFICIENT 5, chloroplastic	1440		280Gene	Reverse transcriptase (RNA-dependent DNA polymerase), putative	1590		188Gene	Nucleic acid binding	3954		87Gene	2-oxoglutarate dehydrogenase, mitochondrial	3054
419Gene	protein LUTEIN DEFICIENT 5, chloroplastic	1590		442Gene	ADP binding	4824		529Gene	---NA---	303		772Gene	ADP binding	5709		614Gene	ADP binding	3954		685Gene	retrotransposon protein, putative, LINE subclass	381		61Gene	putative brown planthopper-induced resistance protein 1	636		147Gene	cyst nematode resistance protein-like protein	294		281Gene	---NA---	219		189Gene	spore wall protein 1	459		88Gene	hypothetical protein AT3G55420	651
420Gene	cyst nematode resistance protein-like protein	675		443Gene	protein N-lysine methyltransferase METTL21A	279		530Gene	ADP binding	3945		773Gene	pentatricopeptide repeat-containing protein At2g22410, mitochondrial-like	2130		615Gene	protein N-lysine methyltransferase METTL21A	1068		686Gene	Pib variant protein	2202		62Gene	protein LUTEIN DEFICIENT 5, chloroplastic	1857		148Gene	5 Opu-miR172d 4 exon (s) 15077 - 21204 3900 bp, chain -	3900		282Gene	retrotransposon protein, putative, unclassified	813		190Gene	putative gypsy-type transposase	3027		89Gene	glucan endo-1,3-beta-glucosidase-like	1350
421Gene	---NA---	627		444Gene	hypothetical protein OsJ_20525	696		531Gene	protein N-lysine methyltransferase METTL21A	1149		774Gene	---NA---	114		616Gene	pentatricopeptide repeat-containing protein At2g22410, mitochondrial-like	1950		687Gene	DNA ligase-like	918		63Gene	protein N-lysine methyltransferase METTL21A	660		149Gene	---NA---	174		283Gene	aminotransferase-like protein	2400		191Gene	retrotransposon protein, putative, Ty3-gypsy subclass	2496		90Gene	triosephosphate isomerase, cytosolic	765
422Gene	Pib variant protein	1842		445Gene	pentatricopeptide repeat-containing protein At2g22410, mitochondrial-like	2460		532Gene	pentatricopeptide repeat-containing protein At2g22410, mitochondrial-like	2310		775Gene	uncharacterized protein LOC4331157	606		617Gene	transposon protein, putative, Mutator sub-class	2403		688Gene	protein N-lysine methyltransferase METTL21A isoform X2	663		64Gene	---NA---	1989		150Gene	---NA---	231		284Gene	Nucleic acid binding	5244		192Gene	retrotransposon protein, putative, Ty3-gypsy subclass	2730		91Gene	PBS1-like 1	2004
423Gene	DNA ligase-like	273		446Gene	---NA---	216		533Gene	XS domain containing protein-like	717		776Gene	heavy metal-associated isoprenylated plant protein 3-like	1155		618Gene	putative pentatricopeptide repeat-containing protein	582		689Gene	pentatricopeptide repeat-containing protein At2g22410, mitochondrial-like	2448		65Gene	---NA---	195		151Gene	protein N-lysine methyltransferase METTL21A isoform X2	813		285Gene	---NA---	579		193Gene	unnamed protein product	573		92Gene	Calcium-dependent lipid-binding (CaLB domain) family protein	471
424Gene	retrotransposon protein, putative, unclassified	273		447Gene	heavy metal-associated isoprenylated plant protein 3-like	1863		534Gene	uncharacterized protein LOC4331157	606		777Gene	---NA---	303		619Gene	retrotransposon protein, putative, unclassified	213		690Gene	heavy metal-associated isoprenylated plant protein 3	2208		66Gene	heavy metal-associated isoprenylated plant protein 3-like	1386		152Gene	pentatricopeptide repeat-containing protein At2g22410, mitochondrial-like	2172		286Gene	---NA---	201		194Gene	---NA---	141		93Gene	AP3-complex subunit beta-A	3963
425Gene	ADP binding	4824		448Gene	---NA---	303		535Gene	heavy metal-associated isoprenylated plant protein 3-like	1146		778Gene	hypothetical protein DAI22_02g385300	201		620Gene	heavy metal-associated isoprenylated plant protein 3-like	1941		691Gene	---NA---	141		67Gene	---NA---	321		153Gene	heavy metal-associated isoprenylated plant protein 3-like	636		287Gene	---NA---	771			MIR172D			94Gene	expansin A16	783
	MIR172D1			449Gene	hypothetical protein DAI22_02g385300	201		536Gene	---NA---	261			MIR172D			621Gene	Os02g0819000	153		692Gene	---NA---	192		68Gene	---NA---	138		154Gene	heavy metal-associated isoprenylated plant protein 3-like	1779		288Gene	transposon protein, putative, CACTA, En/Spm sub-class	2307		195Gene	phosphatidylinositol 4-kinase gamma 4	159		95Gene	nucleolar complex protein 2 homolog	1821
426Gene	protein N-lysine methyltransferase METTL21A	279			MIR172D2			537Gene	---NA---	108		779Gene	---NA---	90			MIR172D				MIR172D				MIR172D			155Gene	---NA---	162		289Gene	TNP2-like protein	348		196Gene	RNA polymerase sigma factor sigC	2730		96Gene	unnamed protein product	252
427Gene	hypothetical protein OsJ_20525	696		450Gene	---NA---	90			MIR172D			780Gene	---NA---	132		622Gene	---NA---	231		693Gene	---NA---	90		69Gene	---NA---	438			MIR172D			290Gene	---NA---	219		197Gene	retrotransposon protein, putative, Ty3-gypsy subclass	1284			MIR172D
428Gene	pentatricopeptide repeat-containing protein At2g22410, mitochondrial-like	2460		451Gene	---NA---	132		538Gene	---NA---	90		781Gene	---NA---	90		623Gene	---NA---	183		694Gene	---NA---	132		70Gene	probable protein S-acyltransferase 15	1353		156Gene	---NA---	126		291Gene	transposon protein, putative, CACTA, En/Spm sub-class	1605		198Gene	putative gag-pol precursor	774		97Gene	ROTUNDIFOLIA like 7	240
429Gene	---NA---	216		452Gene	---NA---	90		539Gene	---NA---	132		782Gene	probable protein S-acyltransferase 15	720		624Gene	---NA---	90		695Gene	---NA---	90		71Gene	pumilio homolog 1-like	2889		157Gene	probable protein S-acyltransferase 15	720		292Gene	---NA---	195		199Gene	Nucleic acid binding	5253		98Gene	peptidyl-prolyl cis-trans isomerase FKBP20-1	573
430Gene	heavy metal-associated isoprenylated plant protein 3-like	1863		453Gene	probable protein S-acyltransferase 15	723		540Gene	---NA---	90		783Gene	thioredoxin-like 3-2, chloroplastic	549		625Gene	---NA---	132		696Gene	probable protein S-acyltransferase 15	726		72Gene	P-loop NTPase domain-containing protein LPA1 homolog 1	2061		158Gene	thioredoxin-like 3-2, chloroplastic	315			MIR172D			200Gene	Nucleic acid binding	4344		99Gene	E3 ubiquitin-protein ligase SDIR1 isoform X2	936
431Gene	---NA---	303		454Gene	thioredoxin-like 3-2, chloroplastic	549		541Gene	probable protein S-acyltransferase 15	720		784Gene	pumilio homolog 1-like	2889		626Gene	---NA---	90		697Gene	thioredoxin-like 3-2, chloroplastic	555		73Gene	OTU domain-containing protein 5-A	1536		159Gene	thioredoxin-like 3-2, chloroplastic	150		293Gene	hypothetical protein BDA96_02G145400	531		201Gene	putative RIRE2 orf3	2058		100Gene	ras GTPase-activating protein-binding protein 1-like	1014
432Gene	hypothetical protein DAI22_02g385300	201		455Gene	pumilio homolog 1-like	2973		542Gene	thioredoxin-like 3-2, chloroplastic	402		785Gene	P-loop NTPase domain-containing protein LPA1	2055		627Gene	probable protein S-acyltransferase 15	720		698Gene	pumilio homolog 1-like	2895		74Gene	serine/threonine-protein kinase PCRK1-like	1461		160Gene	pumilio homolog 1-like	2892		294Gene	hypothetical protein BDA96_05G063300	639		202Gene	hypothetical protein FGENESH_36	216		101Gene	L-type lectin-domain containing receptor kinase S.4	2055
433Gene	---NA---	90		456Gene	P-loop NTPase domain-containing protein LPA1	2055		543Gene	---NA---	384		786Gene	serine/threonine-protein kinase PCRK1-like	2544		628Gene	thioredoxin-like 3-2, chloroplastic	552		699Gene	P-loop NTPase domain-containing protein LPA1-like	2052						161Gene	P-loop NTPase domain-containing protein LPA1	2049		295Gene	---NA---	735		203Gene	protein kinase	2742		102Gene	AT-hook motif nuclear-localized protein 15 isoform X1	933
434Gene	---NA---	132		457Gene	OTU domain-containing protein 5-A	1461		544Gene	pumilio homolog 1-like	2889						629Gene	---NA---	384		700Gene	OTU domain-containing protein 5-A	1272						162Gene	OTU domain-containing protein 5-A	1089		296Gene	---NA---	225		204Gene	Opie2 gag protein	213		103Gene	predicted protein	225
435Gene	---NA---	90						545Gene	P-loop NTPase domain-containing protein LPA1	2058						630Gene	pumilio homolog 1-like	2628										163Gene	---NA---	312		297Gene	---NA---	324						104Gene	cytoplasmic tRNA 2-thiolation protein	276
436Gene	probable protein S-acyltransferase 15	723						546Gene	OTU domain-containing protein 5-A	1503						631Gene	P-loop NTPase domain-containing protein LPA1	2058										164Gene	---NA---	255		298Gene	---NA---	1845						105Gene	ultraviolet-B receptor UVR8	1467
437Gene	thioredoxin-like 3-2, chloroplastic	549						547Gene	serine/threonine-protein kinase PCRK1-like	522						632Gene	OTU domain-containing protein 5-A	903										165Gene	serine/threonine-protein kinase PCRK1-like	1467		299Gene	DNA damage-inducible protein 1-like	1005						106Gene	mannose-1-phosphate guanylyltransferase 1	1095
438Gene	---NA---	369														633Gene	serine/threonine-protein kinase PCRK1-like	783														300Gene	amino acid selective channel protein	162						107Gene	Membrane fusion protein Use1	1518
																																301Gene	---NA---	408						108Gene	delta-1-pyrroline-5-carboxylate synthase B	2181
																																302Gene	serine/arginine repetitive matrix protein 1-like	3120						109Gene	eukaryotic translation initiation factor 6-2	738
																																303Gene	hypothetical protein BDA96_10G186400	432						110Gene	DHFS-FPGS homolog D	579
																																304Gene		5190
